# Supplementary material for: You Do Not Have to Get through This Alone: Interpersonal Emotion Regulation and Psychosocial Resources during the COVID-19 Pandemic across Four Countries
Source: Int J Environ Res Public Health. 2022 Nov 25;19(23):15699. doi: 10.3390/ijerph192315699 (PMC9735908; doi:10.3390/ijerph192315699)
Supplement: Supplementary file 1 [file ijerph-19-15699-s001.zip]

Archive with 1 entries (1 files):
- ijerph-1992896-supplementary.pdf
